# Supplementary material for: Phenotypic Diversity and Genetic Parameters of Coffea canephora Clones
Source: Plants (Basel). 2023 Dec 1;12(23):4052. doi: 10.3390/plants12234052 (PMC10707845; doi:10.3390/plants12234052)
Supplement: Supplementary file 1 [file plants-12-04052-s001.zip]

Archive with 1 entries (1 files):
- plants-2698149-supplementary.pdf
